# Supplementary material for: Rapid Scan Electron Paramagnetic Resonance Spectroscopy Is a Suitable Tool to Study Intermolecular Interactions of Intrinsically Disordered Protein
Source: Biology (Basel). 2023 Jan 3;12(1):79. doi: 10.3390/biology12010079 (PMC9856040; doi:10.3390/biology12010079)
Supplement: Supplementary file 1 [file biology-12-00079-s001.zip]

Archive with 1 entries (1 files):
- biology-2111028-supplementary.pdf
